# Supplementary material for: Rationally Designed Bimetallic Co–Ni Sulfide Microspheres as High-Performance Battery-Type Electrode for Hybrid Supercapacitors
Source: Nanomaterials (Basel). 2022 Dec 13;12(24):4435. doi: 10.3390/nano12244435 (PMC9784776; doi:10.3390/nano12244435)
Supplement: Supplementary file 1 [file nanomaterials-12-04435-s001.zip]

Archive with 1 entries (1 files):
- nanomaterials-2093404-supplementary.pdf
